# Supplementary material for: Identification and Validation of Novel Long Non-coding RNA Biomarkers for Early Diagnosis of Oral Squamous Cell Carcinoma
Source: Front Bioeng Biotechnol. 2020 Apr 15;8:256. doi: 10.3389/fbioe.2020.00256 (PMC7174591; doi:10.3389/fbioe.2020.00256)
Supplement: Supplementary file 1 [file Table_1.xlsx]

## Sheet: Sheet1
Lists of differentially expressed lncRNAs between 167 OSCC samples and 45 control samples
LncRNA id	logFC	P.Value	adj.P.Val
ENSG00000232079	-2.28358	9.01147e-66	2.22223e-62
ENSG00000203688	-3.82171	5.46634e-60	6.74e-57
LOC105376575	-1.45508	5.26597e-50	4.32863e-47
ENSG00000233834	-3.50746	2.41191e-49	1.48695e-46
ENSG00000227028	-2.39607	5.5778e-49	2.75097e-46
ENSG00000198221	-1.09024	1.66863e-39	5.87836e-37
ENSG00000228789	-1.98435	1.59141e-38	4.90553e-36
ENSG00000249082	-2.71848	1.71753e-35	4.23543e-33
ENSG00000218416	-1.34812	2.78992e-35	6.25378e-33
ENSG00000229891	-1.17557	4.71403e-28	6.83812e-26
LOC100506990	-1.06826	3.52804e-21	2.48576e-19
ENSG00000231993	-1.27951	7.2176e-18	3.70804e-16
ENSG00000280693	-1.33857	3.63961e-17	1.60273e-15
ENSG00000260581	-1.13627	6.6318e-14	2.1239e-12
FKBP1A-SDCBP2	-1.03109	7.37872e-12	1.85673e-10
ENSG00000261713	-1.0925	1.46917e-08	2.14377e-07
LINC01279	-1.01447	6.07309e-06	5.34866e-05
ENSG00000130600	-1.32404	3.05588e-05	0.000219703
ENSG00000272666	1.87718	7.98504e-25	9.37672e-23
LINC01296	2.82289	6.7324e-22	5.35551e-20
LOC100129518	1.37516	8.26417e-22	6.36857e-20
ENSG00000254560	1.3431	4.91569e-18	2.6938e-16
ENSG00000251442	1.02849	1.60731e-17	7.62236e-16
LOC100505984	1.35617	1.14656e-15	4.41783e-14
RUNX1-IT1	1.15215	5.27468e-13	1.42938e-11
ENSG00000206195	1.21926	6.91305e-13	1.83307e-11
ENSG00000171889	1.31816	3.95477e-12	1.01588e-10
ENSG00000163364	1.0136	5.66822e-11	1.19309e-09
ENSG00000230838	1.64816	6.01285e-10	1.08231e-08
